# Supplementary material for: Predictors of pediatric readmissions among patients with neurological conditions
Source: BMC Neurol. 2021 Jan 5;21:5. doi: 10.1186/s12883-020-02028-0 (PMC7784269; doi:10.1186/s12883-020-02028-0)
Supplement: Supplementary file 1 — Additional file 1. Summary statistics of neurological conditions considered. [file 12883_2020_2028_MOESM1_ESM.xlsx]

## Sheet: Additional file 1
Variable	Level	Not readmitted	Readmitted	chi-squared p value
		n (%)	n (%)
Viral Meningitis (A87)	No	152857 (98.45)	17591 (99.56)	< 0.001
	Yes	2406 (1.55)	77 (0.44)
Malignant neoplasm of brain (C71)	No	152862 (98.45)	16565 (93.76)	< 0.001
	Yes	2401 (1.55)	1103 (6.24)
Disorders of BCAA and FA Metabolism (E71)	No	154181 (99.30)	17481 (98.94)	< 0.001
	Yes	1082 (0.70)	187 (1.06)
Other AA Metabolism Disorders (E72)	No	154445 (99.47)	17496 (99.03)	< 0.001
	Yes	818 (0.53)	172 (0.97)
Other carbohydrate metabolism disorders (E74)	No	154128 (99.27)	17526 (99.20)	0.3063
	Yes	1135 (0.73)	142 (0.80)
Lipoprotein Metabolism Disorders / Lipidemias (E78)	No	151017 (97.27)	17005 (96.25)	< 0.001
	Yes	4246 (2.73)	663 (3.75)
Mental Disorders Due to Physiological Condition (F06)	No	153977 (99.17)	17471 (98.88)	< 0.001
	Yes	1286 (0.83)	197 (1.12)
Unspecified Intellectual Disabilities (F79)	No	152770 (98.39)	17352 (98.21)	0.0733
	Yes	2493 (1.61)	316 (1.79)
Speech & Language Development Disorders (F80)	No	150815 (97.14)	17278 (97.79)	< 0.001
	Yes	4448 (2.86)	390 (2.21)
Scholastic Skill Development Disorders (F81)	No	149715 (96.43)	16923 (95.78)	< 0.001
	Yes	5548 (3.57)	745 (4.22)
Motor Function Development Disorders (F82)	No	153685 (98.98)	17437 (98.69)	< 0.001
	Yes	1578 (1.02)	231 (1.31)
Pervasive Developmental Disorders (F84)	No	147509 (95.01)	16819 (95.19)	0.2822
	Yes	7754 (4.99)	849 (4.81)
Psychological Development Disorders (F88)	No	147512 (95.01)	16472 (93.23)	< 0.001
	Yes	7751 (4.99)	1196 (6.77)
Bacterial Meningitis (G00)	No	154346 (99.41)	17583 (99.52)	0.0776
	Yes	917 (0.59)	85 (0.48)
Meningitis, Other Causes (G03)	No	153225 (98.69)	17495 (99.02)	< 0.001
	Yes	2038 (1.31)	173 (0.98)
Encephalitis, Myelitis, Encephalomyelitis (G04)	No	154070 (99.23)	17503 (99.07)	0.0205
	Yes	1193 (0.77)	165 (0.93)
Extrapyramidal & movement Disorders (G25)	No	153915 (99.13)	17527 (99.20)	0.3611
	Yes	1348 (0.87)	141 (0.80)
Nervous System Degenerative Diseases (G31)	No	154431 (99.46)	17542 (99.29)	0.0031
	Yes	832 (0.54)	126 (0.71)
Epilepsy & Recurrent Seizures (G40)	No	127109 (81.87)	13892 (78.63)	< 0.001
	Yes	28154 (18.13)	3776 (21.37)
Migraine (G43)	No	150556 (96.97)	17103 (96.80)	0.2322
	Yes	4707 (3.03)	565 (3.20)
Headache Syndromes (G44)	No	148047 (95.35)	16714 (94.60)	< 0.001
	Yes	7216 (4.65)	954 (5.40)
Sleep Disorders (G47)	No	141245 (90.97)	16078 (91.00)	0.9087
	Yes	14018 (9.03)	1590 (9.00)
Polyneuropathies (G62)	No	154854 (99.74)	17433 (98.67)	< 0.001
	Yes	409 (0.26)	235 (1.33)
Primary Muscle Disorders (G71)	No	154481 (99.50)	17551 (99.34)	0.0065
	Yes	782 (0.50)	117 (0.66)
Cerebral Palsy (G80)	No	145088 (93.45)	16277 (92.13)	< 0.001
	Yes	10175 (6.55)	1391 (7.87)
Hemiplegia & Hemiparesis (G81)	No	153866 (99.10)	17399 (98.48)	< 0.001
	Yes	1397 (0.90)	269 (1.52)
Paraplegia & Quadriplegia (G82)	No	153792 (99.05)	17416 (98.57)	< 0.001
	Yes	1471 (0.95)	252 (1.43)
Pain (G89)	No	149230 (96.11)	16851 (95.38)	< 0.001
	Yes	6033 (3.89)	817 (4.62)
ANS Disorders (G90)	No	154365 (99.42)	17422 (98.61)	< 0.001
	Yes	898 (0.58)	246 (1.39)
Hydrocephalus (G91)	No	149613 (96.36)	16468 (93.21)	< 0.001
	Yes	5650 (3.64)	1200 (6.79)
Brain Disorders (G93)	No	141230 (90.96)	15549 (88.01)	< 0.001
	Yes	14033 (9.04)	2119 (11.99)
Spinal Cord Diseases (G95)	No	154282 (99.37)	17516 (99.14)	< 0.001
	Yes	981 (0.63)	152 (0.86)
CNS Disorders (G96)	No	154464 (99.49)	17495 (99.02)	< 0.001
	Yes	799 (0.51)	173 (0.98)
Postprocedural NS Disorders (G97)	No	152421 (98.17)	17294 (97.88)	0.0083
	Yes	2842 (1.83)	374 (2.12)
Visual Pathway Disorders (H47)	No	152919 (98.49)	17272 (97.76)	< 0.001
	Yes	2344 (1.51)	396 (2.24)
Paralytic Strabismus (H49)	No	153948 (99.15)	17310 (97.97)	< 0.001
	Yes	1315 (0.85)	358 (2.03)
Binocular Movement Disorders (H51)	No	154245 (99.34)	17548 (99.32)	0.7509
	Yes	1018 (0.66)	120 (0.68)
Nystagmus & Irregular Eye Movements (H55)	No	154102 (99.25)	17518 (99.15)	0.1544
	Yes	1161 (0.75)	150 (0.85)
Conductive & Sensorineural Hearing Loss (H90)	No	153846 (99.09)	17450 (98.77)	< 0.001
	Yes	1417 (0.91)	218 (1.23)
Nontraumatic Intracerebral Hemorrhage (I61)	No	154479 (99.50)	17561 (99.39)	0.0863
	Yes	784 (0.50)	107 (0.61)
Nontraumatic Intracranial Hemorrhage (I62)	No	153571 (98.91)	17509 (99.10)	0.0223
	Yes	1692 (1.09)	159 (0.90)
Cerebral Infarction (I63)	No	154416 (99.45)	17524 (99.18)	< 0.001
	Yes	847 (0.55)	144 (0.82)
Cerebrovascular Diseases (I67)	No	153268 (98.72)	17309 (97.97)	< 0.001
	Yes	1995 (1.28)	359 (2.03)
Sequelae of Cerebrovascular Disease (I69)	No	154374 (99.43)	17537 (99.26)	0.0064
	Yes	889 (0.57)	131 (0.74)
Neuromuscular Dysfunction of Bladder (N31)	No	152249 (98.06)	17089 (96.72)	< 0.001
	Yes	3014 (1.94)	579 (3.28)
Nontraumatic Intracranial Hemorrhage Newborn (P52)	No	152276 (98.08)	17397 (98.47)	< 0.001
	Yes	2987 (1.92)	271 (1.53)
Newborn Convulsions (P90)	No	153113 (98.62)	17497 (99.03)	< 0.001
	Yes	2150 (1.38)	171 (0.97)
Newborn Cerebral Distrubances (P91)	No	153185 (98.66)	17456 (98.80)	0.136
	Yes	2078 (1.34)	212 (1.20)
Newborn Muscle Tone Disorders (P94)	No	139274 (89.70)	16943 (95.90)	< 0.001
	Yes	15989 (10.30)	725 (4.10)
Microcephaly (Q02)	No	152776 (98.40)	17265 (97.72)	< 0.001
	Yes	2487 (1.60)	403 (2.28)
Congential Hydrocephalus (Q03)	No	153026 (98.56)	17227 (97.50)	< 0.001
	Yes	2237 (1.44)	441 (2.50)
Congential Brain Malformations (Q04)	No	151436 (97.54)	17056 (96.54)	< 0.001
	Yes	3827 (2.46)	612 (3.46)
Spina Bifida (Q05)	No	152351 (98.12)	17198 (97.34)	< 0.001
	Yes	2912 (1.88)	470 (2.66)
Congential Spinal Cord Malformations (Q06)	No	153565 (98.91)	17473 (98.90)	0.9333
	Yes	1698 (1.09)	195 (1.10)
Congenital Nervous System Malformations (Q07)	No	152891 (98.47)	17272 (97.76)	< 0.001
	Yes	2372 (1.53)	396 (2.24)
Down Syndrome (Q90)	No	149998 (96.61)	16854 (95.39)	< 0.001
	Yes	5265 (3.39)	814 (4.61)
Other Autosomal Trisomies (Q92)	No	154380 (99.43)	17485 (98.96)	< 0.001
	Yes	883 (0.57)	183 (1.04)
Nervous & Msuculoskeletal System Symptoms (R29)	No	151707 (97.71)	17328 (98.08)	0.0021
	Yes	3556 (2.29)	340 (1.92)
Somnolence, Stupor, Coma (R40)	No	150388 (96.86)	17365 (98.29)	< 0.001
	Yes	4875 (3.14)	303 (1.71)
Coginitive Function Symptoms (R41)	No	149111 (96.04)	17104 (96.81)	< 0.001
	Yes	6152 (3.96)	564 (3.19)
Dizziness & Giddiness (R42)	No	153689 (98.99)	17525 (99.19)	0.0106
	Yes	1574 (1.01)	143 (0.81)
Headache (R51)	No	145567 (93.76)	16385 (92.74)	< 0.001
	Yes	9696 (6.24)	1283 (7.26)
Convulsions (R56)	No	132482 (85.33)	15599 (88.29)	< 0.001
	Yes	22781 (14.67)	2069 (11.71)
Intracranial Injury (S06)	No	148362 (95.56)	17409 (98.53)	< 0.001
	Yes	6901 (4.44)	259 (1.47)
